# Supplementary material for: Properties of Eco-Friendly Composites Based on Post-Consumer Recycled Resin Filled with Walnut Shell Powder
Source: Polymers (Basel). 2023 Nov 12;15(22):4389. doi: 10.3390/polym15224389 (PMC10674546; doi:10.3390/polym15224389)
Supplement: Supplementary file 1 [file polymers-15-04389-s001.zip]

Archive with 1 entries (1 files):
- polymers-2599000-supplementary.pdf
